# Supplementary material for: Hazards and Control Measures among Artisanal and Small-Scale Gold Miners in Zimbabwe
Source: Ann Glob Health. 2022 Mar 15;88(1):21. doi: 10.5334/aogh.3621 (PMC8932352; doi:10.5334/aogh.3621)
Supplement: Data set. — 20202 Health and Safety Survey among Artisanal and Small-Scale Gold miners in Kadoma and Shurugwi, Zimbabwe. [file agh-88-1-3621-s2.zip]

Archive with 4 entries (4 files):
- s2-agh-3621_singo/Data _Set_3_FGD_Transcripts_Dat.pdf
- s2-agh-3621_singo/Data_set_1_Standard_Questionnaire_Dat.sav
- s2-agh-3621_singo/Data_set_2_HIRA_Dat_.sav
- s2-agh-3621_singo/Data_Set_4_IDI_SummaryNotes_Dat.pdf
